# Supplementary material for: Temporal Dynamics of the Intestinal Microbiome Following Short-Term Dietary Restriction
Source: Nutrients. 2022 Jul 6;14(14):2785. doi: 10.3390/nu14142785 (PMC9318361; doi:10.3390/nu14142785)
Supplement: Supplementary file 1 [file nutrients-14-02785-s001.zip]

Archive with 1 entries (1 files):
- nutrients-1791459-supplementary.pdf
